# Supplementary material for: Targeting neoantigens to APC-surface molecules improves the immunogenicity and anti-tumor efficacy of a DNA cancer vaccine
Source: Front Immunol. 2023 Aug 29;14:1234912. doi: 10.3389/fimmu.2023.1234912 (PMC10499626; doi:10.3389/fimmu.2023.1234912)
Supplement: Supplementary file 3 [file Table_1.xlsx]

## Sheet: DNA sequences
APC binding molecule	Sequence	Ref.
CCL3	ATGAAGGTCTCCACCACTGCCCTTGCTGTTCTTCTCTGTACCATGACACTCTGCAACCAAGTCTTCTCAGCGCCATATGGAGCTGACACCCCGACTGCCTGCTGCTTCTCCTACAGCCGGAAGATTCCACGCCAATTCATCGTTGACTATTTTGAAACCAGCAGCCTTTGCTCCCAGCCAGGTGTCATTTTCCTGACTAAGAGAAACCGGCAGATCTGCGCTGACTCCAAAGAGACCTGGGTCCAAGAATACATCACTGACCTGGAACTGAATGCC	NM_011337.2
CCL4	ATGAAGCTCTGCGTGTCTGCCCTCTCTCTCCTCTTGCTCGTGGCTGCCTTCTGTGCTCCAGGGTTCTCAGCACCAATGGGCTCTGACCCTCCCACTTCCTGCTGTTTCTCTTACACCTCCCGGCAGCTTCACAGAAGCTTTGTGATGGATTACTATGAGACCAGCAGTCTTTGCTCCAAGCCAGCTGTGGTATTCCTGACCAAAAGAGGCAGACAGATCTGTGCTAACCCCAGTGAGCCCTGGGTCACTGAGTACATGAGTGACTTGGAG	NM_013652.2
CCL5	ATGAAGATCTCTGCAGCTGCCCTCACCATCATCCTCACTGCAGCCGCCCTCTGCACCCCCGCACCTGCCTCACCATATGGCTCGGACACCACTCCCTGCTGCTTTGCCTACCTCTCCCTCGCGCTGCCTCGTGCCCACGTCAAGGAGTATTTCTACACCAGCAGCAAGTGCTCCAATCTTGCAGTCGTGTTTGTCACTCGAAGGAACCGCCAAGTGTGTGCCAACCCAGAGAAGAAGTGGGTTCAAGAATACATCAACTATTTGGAGATGAGC	NM_013653.3
CCL19	ATGGCCCCCCGTGTGACCCCACTCCTGGCCTTCAGCCTGCTGGTTCTCTGGACCTTCCCAGCCCCAACTCTGGGGGGTGCTAATGATGCGGAAGACTGCTGCCTGTCTGTGACCCAGCGCCCCATCCCTGGGAACATCGTGAAAGCCTTCCGCTACCTTCTTAATGAAGATGGCTGCAGGGTGCCTGCTGTTGTGTTCACCACACTAAGGGGCTATCAGCTCTGTGCACCTCCtGACCAGCCCTGGGTGGATCGCATCATCCGAAGACTGAAGAAGTCTTCTGCCAAGAACAAAGGCAACAGCACCAGAAGGAGCCCTGTGTCT	NM_011888.3
CCL20	ATGGCCTGCGGTGGCAAGCGTCTGCTCTTCCTTGCTTTGGCATGGGTACTGCTGGCTCACCTCTGCAGCCAGGCAGAAGCAGCAAGCAACTACGACTGTTGCCTCTCGTACATACAGACGCCTCTTCCTTCCAGAGCTATTGTGGGTTTCACAAGACAGATGGCCGATGAAGCTTGTGACATTAATGCTATCATCTTTCACACGAAGAAAAGAAAATCTGTGTGCGCTGATCCAAAGCAGAACTGGGTGAAAAGGGCTGTGAACCTCCTCAGCCTAAGAGTCAAGAAGATG	NM_016960.2
CCL21	ATGGCTCAGATGATGACTCTGAGCCTCCTTAGCCTGGTCCTGGCTCTCTGCATCCCCTGGACCCAAGGCAGTGATGGAGGGGGTCAGGACTGCTGCCTTAAGTACAGCCAGAAGAAAATTCCCTACAGTATTGTCCGAGGCTATAGGAAGCAAGAACCAAGTTTAGGCTGTCCCATCCCGGCAATCCTGTTCTCACCCCGGAAGCACTCTAAGCCTGAGCTATGTGCAAACCCTGAGGAAGGCTGGGTGCAGAACCTGATGCGCCGCCTGGACCAGCCTCCAGCCCCAGGGAAACAAAGCCCCGGCTGCAGGAAGAACCGGGGAACCTCTAAGTCTGGAAAGAAAGGAAAGGGCTCCAAGGGCTGCAAGAGAACTGAACAGACACAGCCCTCAAGAGGA	NM_011124.4
XCL1	ATGAGACTTCTCCTCCTGACTTTCCTGGGAGTCTGCTGCCTCACCCCATGGGTTGTGGAAGGTGTGGGGACTGAAGTCCTAGAAGAGAGTAGCTGTGTGAACTTACAAACCCAGCGGCTGCCAGTTCAAAAAATCAAGACCTATATCATCTGGGAGGGGGCCATGAGAGCTGTAATTTTTGTCACCAAACGAGGACTAAAAATTTGTGCTGATCCAGAAGCCAAATGGGTGAAAGCAGCGATCAAGACTGTGGATGGCAGGGCCAGTACCAGAAAGAACATGGCTGAAACTGTTCCCACAGGAGCCCAGAGGTCCACCAGCACAGCGATAACCCTGACTGGG	NM_008510.2
GM-CSF	ATGTGGCTGCAGAATTTACTTTTCCTGGGCATTGTGGTCTACAGCCTCTCAGCACCCACCCGCTCACCCATCACTGTCACCCGGCCTTGGAAGCATGTAGAGGCCATCAAAGAAGCCCTGAACCTCCTGGATGACATGCCTGTCACGTTGAATGAAGAGGTAGAAGTCGTCTCTAACGAGTTCTCCTTCAAGAAGCTAACATGTGTGCAGACCCGCCTGAAGATATTCGAGCAGGGTCTACGGGGCAATTTCACCAAACTCAAGGGCGCCTTGAACATGACAGCCAGCTACTACCAGACATACTGCCCCCCAACTCCGGAAACGGACTGTGAAACACAAGTTACCACCTATGCGGATTTCATAGACAGCCTTAAAACCTTTCTGACTGATATCCCCTTT…	NM_009969.4
Fv aDEC205	ATGGCTCAGATGATGACTCTGAGCCTCCTTAGCCTGGTCCTGGCTCTCTGCATCCCCTGGACCCAAGGCAGTGATGGAGGGGGTCAGGACTGCTGCCTTAAGTACAGCCAGAAGAAAATTCCCTACAGTATTGTCCGAGGCTATAGGAAGCAAGAACCAAGTTTAGGCTGTCCCATCCCGGCAATCCTGTTCTCACCCCGGAAGCACTCTAAGCCTGAGCTATGTGCAAACCCTGAGGAAGGCTGGGTGCAGAACCTGATGCGCCGCCTGGACCAGCCTCCAGCCCCAGGGAAACAAAGCCCCGGCTGCAGGAAGAACCGGGGAACCTCTAAGTCTGGAAAGAAAGGAAAGGGCTCCAAGGGCTGCAAGAGAACTGAACAGACACAGCCCTCAAGAGGA…	Gurer, C. et al. Targeting the nuclear antigen 1 of Epstein-Barr virus to the human endocytic receptor DEC-205 stimulates protective T-cell responses. Blood 112, 1231-1239 (2008). Modified, secretion signal of murine serum albumin introduced upstream
Fv aClec9a	ATGAAATGGGTGACCTTTCTGCTGCTGCTGTTTGTGAGCGGCAGCGCGTTTAGCGCGGCCCAGCCGGCCATGGCGGACTACAAACAGGCTGTTGTGACTCAGGAATCAGCACTCACCACATCACCTGGTGAAACAGTCACACTCACTTGTCGCTCAAGTAAAAGCAGCCAGAGCGTGCTGTATGATGAAAACAAAAAAAACTATCTGGCCAACTGGGTCCAAGAAAAACCAGATCATTTATTCACTGGTCTAATAGGTTGGGCGAGCACCGGCGAAAGCAACCGAGCTCCAGGTGTTCCTGCCAGATTCTCAGGCTCCCTGATTGGAGACAAGGCTGCCCTCACCATCACAGGGGCACAGACTGAGGATGAGGCAATCTATTTCTGTTATTATGATTTT…	The Fv fragment for anti-Clec9a was designed using the sequence for an anti-DEC205-Fv construct (Gurer, C. et al. 2008) by substituting the complimentary-determining regions (CDRs) with those of an anti-Clec9a antibody selected from the patent EP_2195346_B1
Clecl9a ligand	ATGAAATGGGTGACCTTTCTGCTGCTGCTGTTTGTGAGCGGCAGCGCGTTTAGCTGGCCCAGGTTCCACAGCAGCGTGTTCCACACCCAC	Yan, Z. et al. A novel peptide targeting Clec9a on dendritic cell for cancer immunotherapy. Oncotarget 7, 40437-40450 (2016)

## Sheet: Protein sequences
	CCL3	MKVSTTALAVLLCTMTLCNQVFSAPYGADTPTACCFSYSRKIPRQFIVDYFETSSLCSQP GVIFLTKRNRQICADSKETWVQEYITDLELNA
	CCL4	MKLCVSALSLLLLVAAFCAPGFSAPMGSDPPTSCCFSYTSRQLHRSFVMDYYETSSLCSK PAVVFLTKRGRQICANPSEPWVTEYMSDLE
	CCL5	MKISAAALTIILTAAALCTPAPASPYGSDTTPCCFAYLSLALPRAHVKEYFYTSSKCSNL AVVFVTRRNRQVCANPEKKWVQEYINYLEMS
	CCL19	MAPRVTPLLAFSLLVLWTFPAPTLGGANDAEDCCLSVTQRPIPGNIVKAFRYLLNEDGCR VPAVVFTTLRGYQLCAPPDQPWVDRIIRRLKKSSAKNKGNSTRRSPVS
	CCL20	MACGGKRLLFLALAWVLLAHLCSQAEAASNYDCCLSYIQTPLPSRAIVGFTRQMADEACD INAIIFHTKKRKSVCADPKQNWVKRAVNLLSLRVKKM
	CCL21	MAQMMTLSLLSLVLALCIPWTQGSDGGGQDCCLKYSQKKIPYSIVRGYRKQEPSLGCPIP AILFSPRKHSKPELCANPEEGWVQNLMRRLDQPPAPGKQSPGCRKNRGTSKSGKKGKGSK GCKRTEQTQPSRG
	XCL1	MRLLLLTFLGVCCLTPWVVEGVGTEVLEESSCVNLQTQRLPVQKIKTYIIWEGAMRAVIF VTKRGLKICADPEAKWVKAAIKTVDGRASTRKNMAETVPTGAQRSTSTAITLTG
	GM-CSF	MWLQNLLFLGIVVYSLSAPTRSPITVTRPWKHVEAIKEALNLLDDMPVTLNEEVEVVSNE FSFKKLTCVQTRLKIFEQGLRGNFTKLKGALNMTASYYQTYCPPTPETDCETQVTTYADF IDSLKTFLTDIPFECKKPGQK
	Fv aDEC205	MAQMMTLSLLSLVLALCIPWTQGSDGGGQDCCLKYSQKKIPYSIVRGYRKQEPSLGCPIP AILFSPRKHSKPELCANPEEGWVQNLMRRLDQPPAPGKQSPGCRKNRGTSKSGKKGKGSK GCKRTEQTQPSRGE
	Fv aClec9a	MKWVTFLLLLFVSGSAFSAAQPAMADYKQAVVTQESALTTSPGETVTLTCRSSKSSQSVL YDENKKNYLANWVQEKPDHLFTGLIGWASTGESNRAPGVPARFSGSLIGDKAALTITGAQ TEDEAIYFCYYDFPPFGSGTKVTVLGGGGGSGGGGSGGGGSGGGGSEVQLQQSGPVLVKP GASVKMSCKASNAAIYMHWMKQSHGKSLEWIGIRIRTRPSKYATDYADSVRGSYNQKFKG KATLTVDKSSSTAYMELNSLTSEDSAVYYCRATEDVPFYYWGQGTTLTVSSASGA
	Clecl9a ligand	MKWVTFLLLLFVSGSAFSWPRFHSSVFHTH
